# Supplementary material for: Potential Health Risk of Microplastic Exposures from Skin-Cleansing Products
Source: Toxics. 2025 Apr 29;13(5):354. doi: 10.3390/toxics13050354 (PMC12116115; doi:10.3390/toxics13050354)
Supplement: Supplementary file 1 [file toxics-13-00354-s001.zip]

Archive with 1 entries (1 files):
- toxics-3591935-supplementary.pdf
